# Supplementary material for: Combining conventional QTL analysis and whole-exome capture-based bulk-segregant analysis provides new genetic insights into tuber sprout elongation and dormancy release in a diploid potato population
Source: Heredity (Edinb). 2021 Jul 30;127(3):253–65. doi: 10.1038/s41437-021-00459-0 (PMC8405706; doi:10.1038/s41437-021-00459-0)
Supplement: Supplementary file 2 — TableS6_BSA_QTL_geneList [file 41437_2021_459_MOESM2_ESM.xlsx]

## Sheet: TableS6_BSA_QTL_geneList
Table S6: List of genes present in most significant marker-bins located under BSA-QTL regions.
Chromosome	Start	End	PGSC Gene IDs	Gene Name
ST4.03ch01	69939727	69942519	PGSC0003DMG400026027	LIGULELESS1 protein
ST4.03ch01	69952819	69954589	PGSC0003DMG400025978	Zinc ion binding protein
ST4.03ch01	69995230	69997038	PGSC0003DMG400026059	Gene of unknown function
ST4.03ch01	69998302	70008263	PGSC0003DMG400026026	T-complex protein 1 subunit alpha
ST4.03ch01	70015974	70017193	PGSC0003DMG400026025	AG-motif binding protein-3
ST4.03ch01	70018345	70024851	PGSC0003DMG400025977	Conserved gene of unknown function
ST4.03ch01	70077080	70081427	PGSC0003DMG400025976	Putative bHLH transcription factor
ST4.03ch01	70096672	70097905	PGSC0003DMG400026023	Nuc-1 negative regulatory protein preg
ST4.03ch01	70112674	70117387	PGSC0003DMG400026022	Beta expansin 1
ST4.03ch01	70121232	70122734	PGSC0003DMG400026021	Cys2/His2 zinc-finger transcription factor
ST4.03ch01	70137276	70138605	PGSC0003DMG400026020	C2H2 zinc-finger protein ZPT3-3
ST4.03ch01	70148568	70157759	PGSC0003DMG400026019	Gallus gallus similar to zinc finger RNA binding protein (LOC427010), mRNA.
ST4.03ch01	70159793	70160440	PGSC0003DMG401026018	Nucleotidyltransferase
ST4.03ch01	70174249	70176782	PGSC0003DMG402026018	Gene of unknown function
ST4.03ch01	70177223	70177747	PGSC0003DMG400046061	ATOFP17/OFP17
ST4.03ch01	70177360	70181112	PGSC0003DMG400025975	Hydrolase, acting on ester bonds
ST4.03ch01	70183000	70185203	PGSC0003DMG400026017	Xenotropic and polytropic murine leukemia virus receptor
ST4.03ch01	70194734	70198676	PGSC0003DMG400026016	Conserved gene of unknown function
ST4.03ch01	70202895	70210238	PGSC0003DMG400026015	VAP27
ST4.03ch01	70209330	70213905	PGSC0003DMG400025974	EF hand family protein
ST4.03ch01	70215605	70224102	PGSC0003DMG400026014	Phosphatidate cytidylyltransferase
ST4.03ch01	70243821	70246832	PGSC0003DMG400025973	GRAS family transcription factor
ST4.03ch01	70269879	70270599	PGSC0003DMG400026013	Conserved gene of unknown function
ST4.03ch01	70272620	70273289	PGSC0003DMG400025972	14 kDa proline-rich protein DC2.15
ST4.03ch01	70276547	70277204	PGSC0003DMG400026012	Gene of unknown function
ST4.03ch01	70281631	70282027	PGSC0003DMG400026011	Gene of unknown function
ST4.03ch01	70282144	70289068	PGSC0003DMG401025971	Vesicle-associated membrane protein
ST4.03ch01	70282424	70286582	PGSC0003DMG402025971	Vesicle-associated membrane protein
ST4.03ch01	70309822	70311445	PGSC0003DMG400025970	Zinc ion binding protein
ST4.03ch01	70315068	70315388	PGSC0003DMG400040405	Conserved gene of unknown function
ST4.03ch01	70321879	70326102	PGSC0003DMG400025969	YABBY1
ST4.03ch01	70335685	70343801	PGSC0003DMG400025968	Golgi SNARE 12 protein
ST4.03ch01	70355500	70356465	PGSC0003DMG400026010	Auxin-induced protein X10A
ST4.03ch01	70365852	70368134	PGSC0003DMG400026009	Kinase
ST4.03ch01	70371571	70374619	PGSC0003DMG400025967	Pectinesterase
ST4.03ch01	70397117	70407312	PGSC0003DMG400026008	Methionine aminopeptidase
ST4.03ch01	70408201	70417727	PGSC0003DMG400025966	Beta-tubulin cofactor d
ST4.03ch01	70425228	70425848	PGSC0003DMG400025965	Conserved gene of unknown function
ST4.03ch01	70430424	70435743	PGSC0003DMG400025964	Ulp1 protease family, C-terminal catalytic domain containing protein
ST4.03ch01	70448639	70453597	PGSC0003DMG400025962	Oxidoreductase
ST4.03ch01	70501630	70503321	PGSC0003DMG400025961	Proton-dependent oligopeptide transport family protein
ST4.03ch01	70510274	70516740	PGSC0003DMG400026006	3-phosphoshikimate 1-carboxyvinyltransferase, chloroplastic
ST4.03ch01	70524032	70526177	PGSC0003DMG400026005	UDP-glucuronate 4-epimerase 2
ST4.03ch01	70527842	70532987	PGSC0003DMG402025960	Conserved gene of unknown function
ST4.03ch01	70535571	70537827	PGSC0003DMG401025960	Cytoplasmic ribosomal protein S13
ST4.03ch01	70544467	70547797	PGSC0003DMG400026004	Leucine-rich repeat receptor kinase
ST4.03ch01	70549160	70551466	PGSC0003DMG400025959	Pentatricopeptide repeat-containing protein, chloroplastic
ST4.03ch01	70554582	70555356	PGSC0003DMG402025958	Conserved gene of unknown function
ST4.03ch01	70559765	70563379	PGSC0003DMG401025958	Glycine-rich protein
ST4.03ch01	70563912	70566970	PGSC0003DMG400025957	Conserved gene of unknown function
ST4.03ch01	70567670	70574819	PGSC0003DMG400025956	Zinc finger protein
ST4.03ch01	70632834	70639345	PGSC0003DMG400007771	Protein transport Sec1a
ST4.03ch01	70693695	70702211	PGSC0003DMG400012776	Nucleotide binding protein
ST4.03ch01	70705183	70708003	PGSC0003DMG400012763	C-4 sterol methyl oxidase
ST4.03ch01	70720425	70728217	PGSC0003DMG400012762	Glutathione-s-transferase theta, gst
ST4.03ch01	70729284	70737764	PGSC0003DMG400012775	Caldesmon
ST4.03ch01	70737961	70744453	PGSC0003DMG400012761	Ku P80 DNA helicase
ST4.03ch01	70746467	70748977	PGSC0003DMG400012774	Conserved gene of unknown function
ST4.03ch01	70749317	70751290	PGSC0003DMG401012773	Cornichon family protein
ST4.03ch01	70750076	70753305	PGSC0003DMG402012773	Cornichon family protein
ST4.03ch01	70751585	70756876	PGSC0003DMG400012760	DNA binding protein
ST4.03ch01	70764410	70764991	PGSC0003DMG400034944	Gene of unknown function
ST4.03ch01	70769929	70775575	PGSC0003DMG400012759	Protein regulator of cytokinesis
ST4.03ch01	70776433	70779198	PGSC0003DMG400012778	Gene of unknown function
ST4.03ch01	70780768	70783311	PGSC0003DMG400012758	Conserved gene of unknown function
ST4.03ch01	70793623	70795762	PGSC0003DMG400012757	LOB domain-containing protein
ST4.03ch01	70798350	70800247	PGSC0003DMG400012756	Gibberellin receptor GID1
ST4.03ch01	70810690	70811236	PGSC0003DMG402012772	LOB domain protein 18
ST4.03ch01	70815314	70815767	PGSC0003DMG401012772	LOB domain-containing protein
ST4.03ch01	70817739	70824044	PGSC0003DMG400012755	Pentatricopeptide repeat-containing protein
ST4.03ch01	70827468	70842750	PGSC0003DMG400012771	Cytohesin 1, 2, 3
ST4.03ch01	70844121	70845424	PGSC0003DMG400012770	Calmodulin
ST4.03ch01	70865903	70867479	PGSC0003DMG400012769	ESC
ST4.03ch01	70887405	70888817	PGSC0003DMG400012753	Conserved gene of unknown function
ST4.03ch01	70892050	70901244	PGSC0003DMG400012752	Forkhead-associated domain-containing protein
ST4.03ch01	70903029	70903840	PGSC0003DMG400012751	Acyltransferase
ST4.03ch01	70910902	70917981	PGSC0003DMG401012750	Conserved gene of unknown function
ST4.03ch01	70917484	70917981	PGSC0003DMG402012750	Gene of unknown function
ST4.03ch01	70921191	70922159	PGSC0003DMG400012768	Carnitine racemase
ST4.03ch01	70926465	70928437	PGSC0003DMG400012749	Fasciclin-like arabinogalactan protein 13
ST4.03ch01	70939165	70942478	PGSC0003DMG400012767	Growth-regulating factor 10
ST4.03ch01	70982896	70985677	PGSC0003DMG400012747	ATP binding protein
ST4.03ch01	70988168	70992188	PGSC0003DMG400027784	Acyl-CoA thioesterase
ST4.03ch01	70992732	70994201	PGSC0003DMG400027783	Acyl-CoA thioesterase
ST4.03ch01	70996061	71003680	PGSC0003DMG400027773	Cell division protein ftsy
ST4.03ch01	70996083	71000906	PGSC0003DMG400027782	Acyl-CoA thioesterase
ST4.03ch01	71009381	71010087	PGSC0003DMG400027781	Conserved gene of unknown function
ST4.03ch01	71011362	71016936	PGSC0003DMG400027772	Cleavage and polyadenylation specificity factor
ST4.03ch01	71029683	71032545	PGSC0003DMG400027780	Pentatricopeptide repeat-containing protein
ST4.03ch01	71035288	71039572	PGSC0003DMG400027771	Shaggy-like kinase 6 (Nsk6)
ST4.03ch01	71062191	71068244	PGSC0003DMG400027770	Cutin deficient 2
ST4.03ch01	71076166	71083933	PGSC0003DMG400027769	Methyltransferase PMT13
ST4.03ch01	71084833	71091174	PGSC0003DMG400027768	Cop11 protein
ST4.03ch01	71095148	71097053	PGSC0003DMG400027785	Gene of unknown function
ST4.03ch01	71113182	71114219	PGSC0003DMG400027779	Flavonol 3-sulfotransferase
ST4.03ch01	71127573	71128606	PGSC0003DMG400027767	Alcohol dehydrogenase
ST4.03ch01	71132925	71134313	PGSC0003DMG400027778	Progesterone 5beta reductase-A
ST4.03ch01	71142591	71147054	PGSC0003DMG400027766	Generic methyltransferase
ST4.03ch01	71161448	71163580	PGSC0003DMG400027777	F-box family protein
ST4.03ch01	71173403	71178348	PGSC0003DMG400027776	F-box family protein
ST4.03ch01	71178614	71180353	PGSC0003DMG400027775	Cysteine-type peptidase
ST4.03ch01	71181237	71185583	PGSC0003DMG400027774	F-box family protein
ST4.03ch01	71186017	71189886	PGSC0003DMG400027765	Peroxisomal biogenesis factor
ST4.03ch01	71191961	71196118	PGSC0003DMG400027764	Ubiquitin-protein ligase
ST4.03ch01	71203580	71208336	PGSC0003DMG400017052	Splicing factor
ST4.03ch01	71210216	71211064	PGSC0003DMG400017051	AP2/ERF domain-containing transcription factor
ST4.03ch01	71216609	71219572	PGSC0003DMG400017055	Ring finger protein
ST4.03ch01	71220383	71227844	PGSC0003DMG400017054	Fructosamine kinase family protein
ST4.03ch01	71228727	71229401	PGSC0003DMG400017056	Conserved gene of unknown function
ST4.03ch01	71229477	71234944	PGSC0003DMG400017050	Dimethyladenosine transferase
ST4.03ch01	71235278	71237736	PGSC0003DMG400038579	Two-component system sensor histidine kinase/response regulator
ST4.03ch01	71238958	71244952	PGSC0003DMG400017049	DNA binding protein
ST4.03ch01	71250598	71252978	PGSC0003DMG400017053	Conserved gene of unknown function
ST4.03ch01	71266068	71266811	PGSC0003DMG400000251	Adenosine 3'-phospho 5'-phosphosulfate transporter
ST4.03ch01	71266900	71269534	PGSC0003DMG400000001	Adenosine 3'-phospho 5'-phosphosulfate transporter
ST4.03ch01	71271111	71273034	PGSC0003DMG400000002	Vacuolar iron family transporter
ST4.03ch01	71271149	71279706	PGSC0003DMG400000131	SET domain-containing protein
ST4.03ch01	71280779	71281974	PGSC0003DMG400000252	KDEL motif-containing protein 1
ST4.03ch01	71293234	71298560	PGSC0003DMG400000003	SPX domain-containing membrane protein
ST4.03ch01	71299563	71304982	PGSC0003DMG400000004	Arsenical pump-driving atpase
ST4.03ch01	71305718	71308267	PGSC0003DMG400000132	Conserved gene of unknown function
ST4.03ch01	71314568	71319702	PGSC0003DMG400000005	Shrunken seed protein
ST4.03ch01	71321742	71324760	PGSC0003DMG400000133	Phospholipase PLDb2
ST4.03ch01	71322006	71322848	PGSC0003DMG400045197	Transcription factor TCP9
ST4.03ch01	71337837	71340591	PGSC0003DMG400000134	Xylem serine proteinase 1
ST4.03ch01	71345314	71349093	PGSC0003DMG400000135	Xylem serine proteinase 1
ST4.03ch01	71350833	71357174	PGSC0003DMG401000006	DNA binding protein
ST4.03ch01	71353303	71355343	PGSC0003DMG402000006	Gene of unknown function
ST4.03ch01	71360200	71361420	PGSC0003DMG401000007	1-acylglycerophosphocholine O-acyltransferase
ST4.03ch01	71369799	71373015	PGSC0003DMG402000007	JD1
ST4.03ch01	71388491	71392334	PGSC0003DMG400000008	Transcription factor
ST4.03ch01	71413937	71414700	PGSC0003DMG400000009	Transcription factor
ST4.03ch01	71421222	71426490	PGSC0003DMG400000136	PMADS4 protein
ST4.03ch01	71443598	71451182	PGSC0003DMG400000010	Glycosyltransferase
ST4.03ch01	71463509	71465702	PGSC0003DMG400000011	Gibberellin 20-oxidase 4
ST4.03ch01	71505971	71515942	PGSC0003DMG400000138	Conserved gene of unknown function
ST4.03ch01	71518768	71520833	PGSC0003DMG400000139	Gibberellin receptor GID1
ST4.03ch01	71525379	71528227	PGSC0003DMG400000140	ATP binding protein
ST4.03ch01	71551698	71554110	PGSC0003DMG400000142	Copper ion binding protein
ST4.03ch01	71600979	71602450	PGSC0003DMG400000012	Nucleotide binding protein
ST4.03ch01	71616502	71617392	PGSC0003DMG400000144	Flavonol 3-sulfotransferase
ST4.03ch01	71622323	71624371	PGSC0003DMG400000145	Cytochrome P450 monooxygenase
ST4.03ch01	71626524	71628209	PGSC0003DMG400000013	Globulin
ST4.03ch01	71644624	71648773	PGSC0003DMG400000014	Enoyl-CoA-hydratase
ST4.03ch01	71657782	71658668	PGSC0003DMG400041492	Cytochrome P450 monooxygenase
ST4.03ch01	71661596	71662286	PGSC0003DMG400000015	Globulin
ST4.03ch01	71662356	71664445	PGSC0003DMG400000146	Cytochrome P450 monooxygenase
ST4.03ch01	71665525	71667573	PGSC0003DMG400000147	Cytochrome P450 monooxygenase
ST4.03ch01	71669764	71670896	PGSC0003DMG400000016	Globulin
ST4.03ch01	71688539	71694700	PGSC0003DMG400000017	Beta-hydroxyisobutyryl-CoA hydrolase 1
ST4.03ch01	71701972	71704270	PGSC0003DMG400000148	Cytochrome P450
ST4.03ch01	71705275	71711284	PGSC0003DMG400000149	Cytochrome P450
ST4.03ch01	71712906	71715353	PGSC0003DMG401000018	Mosaic virus helicase domain-binding protein
ST4.03ch01	71715711	71723993	PGSC0003DMG402000018	Mosaic virus helicase domain-binding protein
ST4.03ch01	71729555	71731236	PGSC0003DMG400000150	Gene of unknown function
ST4.03ch01	71761869	71763096	PGSC0003DMG400000254	Gene of unknown function
ST4.03ch01	71763265	71767261	PGSC0003DMG400000255	Conserved gene of unknown function
ST4.03ch01	71769933	71772999	PGSC0003DMG400000256	Gene of unknown function
ST4.03ch01	71773768	71774820	PGSC0003DMG400000257	Gene of unknown function
ST4.03ch01	71779104	71784498	PGSC0003DMG400000151	Digalactosyldiacylglycerol synthase 2, chloroplastic
ST4.03ch01	71787735	71792026	PGSC0003DMG401000019	Conserved gene of unknown function
ST4.03ch01	71792375	71797530	PGSC0003DMG402000019	Dtdp-4-dehydrorhamnose dehydrogenase
ST4.03ch01	71807804	71817295	PGSC0003DMG401000020	NAD-dependent malic enzyme 59 kDa isoform, mitochondrial
ST4.03ch01	71818482	71821156	PGSC0003DMG402000020	Conserved gene of unknown function
ST4.03ch01	71841960	71845603	PGSC0003DMG400000021	Carbonyl reductase
ST4.03ch01	71847600	71847956	PGSC0003DMG400038230	(+)-neomenthol dehydrogenase
ST4.03ch01	71848964	71851318	PGSC0003DMG400000022	(+)-neomenthol dehydrogenase
ST4.03ch01	71862638	71866307	PGSC0003DMG400000152	Methylenetetrahydrofolate dehydrogenase
ST4.03ch01	71866659	71868287	PGSC0003DMG400000153	KEA1 (K EFFLUX ANTIPORTER 1)
ST4.03ch01	71887333	71888703	PGSC0003DMG400000023	Pre-mRNA processing ribonucleoprotein, binding region; NOSIC
ST4.03ch01	71897179	71897919	PGSC0003DMG400000154	NAC transcription factor
ST4.03ch01	71900075	71903042	PGSC0003DMG400000155	LIM domain protein PLIM-2
ST4.03ch01	71905452	71905778	PGSC0003DMG400000024	Conserved gene of unknown function
ST4.03ch01	71906223	71913442	PGSC0003DMG400000156	Conserved gene of unknown function
ST4.03ch01	71916272	71921680	PGSC0003DMG400000025	Acetyl-coenzyme A carboxylase carboxyl transferase alpha
ST4.03ch01	71939878	71942036	PGSC0003DMG400000027	R2r3-myb transcription factor
ST4.03ch01	71942359	71946082	PGSC0003DMG400000157	Remorin 2
ST4.03ch01	71954985	71963036	PGSC0003DMG400000028	Conserved gene of unknown function
ST4.03ch01	71963933	71965552	PGSC0003DMG400000158	Actin-depolymerizing factor 12
ST4.03ch01	71971630	71978556	PGSC0003DMG401000029	Synaptotagmin
ST4.03ch01	71977868	71978437	PGSC0003DMG402000029	Conserved gene of unknown function
ST4.03ch01	71980062	71980631	PGSC0003DMG400000030	Conserved gene of unknown function
ST4.03ch01	71982032	71986243	PGSC0003DMG400000031	Ulp1 protease family, C-terminal catalytic domain containing protein
ST4.03ch01	71986687	71987253	PGSC0003DMG400000032	Conserved gene of unknown function
ST4.03ch01	71988751	71989320	PGSC0003DMG400000033	Conserved gene of unknown function
ST4.03ch01	71990951	71991520	PGSC0003DMG400000034	Kiwellin
ST4.03ch01	71992387	72001333	PGSC0003DMG400000159	DNA binding protein
ST4.03ch01	72001885	72002610	PGSC0003DMG400039861	Translation initiation factor
ST4.03ch01	72010675	72014172	PGSC0003DMG400000160	Gene of unknown function
ST4.03ch01	72011016	72011580	PGSC0003DMG400000259	Transposase
ST4.03ch01	72014233	72015560	PGSC0003DMG400000161	Conserved gene of unknown function
ST4.03ch01	72019764	72024183	PGSC0003DMG400000162	Ccr4-not transcription complex
ST4.03ch01	72048978	72049400	PGSC0003DMG400036166	NAC transcription factor
ST4.03ch01	72050665	72053201	PGSC0003DMG400000164	Cytidine/deoxycytidylate deaminase family protein
ST4.03ch01	72055270	72057601	PGSC0003DMG400000036	Conserved gene of unknown function
ST4.03ch01	72056268	72059559	PGSC0003DMG400000165	Protein AFR
ST4.03ch01	72061561	72068245	PGSC0003DMG400000166	Acyl-CoA thioesterase
ST4.03ch01	72070531	72073869	PGSC0003DMG400000167	Small nuclear ribonucleoprotein-associated protein
ST4.03ch01	72091626	72093961	PGSC0003DMG400000037	Acyl-CoA thioesterase
ST4.03ch01	72094678	72097321	PGSC0003DMG400000168	60S ribosomal protein L36
ST4.03ch01	72099490	72104787	PGSC0003DMG400000038	Calmodulin-binding heat-shock protein
ST4.03ch01	72104919	72114159	PGSC0003DMG400000169	Beta-amylase
ST4.03ch01	72132456	72136070	PGSC0003DMG400000170	Gibberellin 20-oxidase
ST4.03ch01	72142921	72146134	PGSC0003DMG400000039	Pentatricopeptide repeat-containing protein
ST4.03ch01	72149272	72151488	PGSC0003DMG400000040	Rop guanine nucleotide exchange factor
ST4.03ch01	72152107	72153252	PGSC0003DMG400000171	2-oxo acid dehydrogenase, lipoyl-binding site
ST4.03ch01	72195416	72204478	PGSC0003DMG400000042	RNA binding protein
ST4.03ch01	72204684	72211621	PGSC0003DMG400000172	Conserved gene of unknown function
ST4.03ch01	72223393	72227868	PGSC0003DMG400000173	Conserved gene of unknown function
ST4.03ch01	72233966	72243677	PGSC0003DMG400000043	Protein kinase; U box
ST4.03ch01	72262979	72265501	PGSC0003DMG400000045	Water channel protein
ST4.03ch01	72271885	72275263	PGSC0003DMG400000046	GPAT
ST4.03ch01	72282272	72288783	PGSC0003DMG400000047	Sialin
ST4.03ch01	72289766	72291229	PGSC0003DMG400046813	Cytochrome P450
ST4.03ch01	72295074	72298291	PGSC0003DMG400000174	Origin recognition complex 5 subunit
ST4.03ch01	72300151	72305420	PGSC0003DMG400000175	Conserved gene of unknown function
ST4.03ch01	72307627	72310304	PGSC0003DMG400000176	Conserved gene of unknown function
ST4.03ch01	72319343	72322034	PGSC0003DMG400000048	Cysteine synthase
ST4.03ch01	72323479	72323913	PGSC0003DMG400000261	Transferase, transferring glycosyl groups
ST4.03ch01	72327566	72335911	PGSC0003DMG400000049	Ccr4-not transcription complex
ST4.03ch01	72338062	72341844	PGSC0003DMG400000050	Ccr4-not transcription complex
ST4.03ch01	72343989	72346480	PGSC0003DMG400042561	Gene of unknown function
ST4.03ch01	72359123	72359536	PGSC0003DMG401000051	ATBRM/CHR2
ST4.03ch01	72363588	72364565	PGSC0003DMG402000051	Chromatin remodeling complex subunit
ST4.03ch01	72367512	72370872	PGSC0003DMG400000177	Ubiquitin carrier protein
ST4.03ch01	72373383	72377679	PGSC0003DMG400000178	DNA binding protein
ST4.03ch01	72386950	72393630	PGSC0003DMG400000179	RLK4 (RECEPTOR KINASE 4); protein kinase/ sugar binding
ST4.03ch01	72397781	72402069	PGSC0003DMG400000180	Zinc finger family protein
ST4.03ch01	72404531	72406348	PGSC0003DMG400000052	Pentatricopeptide repeat-containing protein
ST4.03ch01	72407458	72415128	PGSC0003DMG400000181	Conserved gene of unknown function
ST4.03ch01	72420184	72423878	PGSC0003DMG400000053	Conserved gene of unknown function
ST4.03ch01	72491749	72495021	PGSC0003DMG400000184	Ferric-chelate reductase
ST4.03ch01	72503324	72505150	PGSC0003DMG400000185	ATP binding protein
ST4.03ch01	72528203	72531980	PGSC0003DMG401000056	BRASSINOSTEROID INSENSITIVE 1-associated receptor kinase 1
ST4.03ch01	72539146	72542200	PGSC0003DMG402000056	Bypass1
ST4.03ch01	72545014	72551760	PGSC0003DMG401000057	Mitogen-activated protein kinase 4
ST4.03ch01	72548389	72549649	PGSC0003DMG402000057	Gene of unknown function
ST4.03ch01	72550187	72553713	PGSC0003DMG400000186	Polygalacturonase
ST4.03ch01	72555681	72556169	PGSC0003DMG401000058	UDP-glucosyltransferase
ST4.03ch01	72556195	72556911	PGSC0003DMG402000058	UDP-glucosyltransferase
ST4.03ch01	72558157	72559596	PGSC0003DMG400000059	UDP-glucosyltransferase
ST4.03ch01	72569889	72572769	PGSC0003DMG400000060	Transferase, transferring glycosyl groups
ST4.03ch01	72572409	72574104	PGSC0003DMG400000187	Conserved gene of unknown function
ST4.03ch01	72574336	72579880	PGSC0003DMG400000188	Bmru protein
ST4.03ch01	72596658	72597790	PGSC0003DMG400000062	Mads box protein
ST4.03ch01	72598428	72606003	PGSC0003DMG400000189	MYBR domain class transcription factor
ST4.03ch01	72609101	72615070	PGSC0003DMG400000190	Angustifolia
ST4.03ch01	72617205	72618065	PGSC0003DMG400000263	Conserved gene of unknown function
ST4.03ch01	72619039	72622231	PGSC0003DMG400000191	Conserved gene of unknown function
ST4.03ch01	72623311	72626853	PGSC0003DMG400000192	2-hydroxyacid dehydrogenase
ST4.03ch01	72642417	72645385	PGSC0003DMG400000063	Heavy metal-associated domain containing protein
ST4.03ch01	72662888	72665831	PGSC0003DMG400000193	1-aminocyclopropane-1-carboxylate synthase 2
ST4.03ch01	72677929	72686075	PGSC0003DMG400000194	Potyviral helper component protease-interacting protein 1
ST4.03ch01	72708697	72710469	PGSC0003DMG400000064	WRKY transcription factor 23
ST4.03ch01	72712055	72715012	PGSC0003DMG400000195	Pentatricopeptide repeat-containing protein, mitochondrial
ST4.03ch01	72721777	72727753	PGSC0003DMG400000065	Proline iminopeptidase
ST4.03ch01	72728755	72734184	PGSC0003DMG400000196	Transcription factor
ST4.03ch01	72737150	72738138	PGSC0003DMG400000066	Ethylene-responsive late embryogenesis
ST4.03ch01	72741381	72743035	PGSC0003DMG400000067	Late embryogenesis (Lea)
ST4.03ch01	72743445	72746108	PGSC0003DMG400000068	Pentatricopeptide repeat-containing protein
ST4.03ch01	72747051	72747926	PGSC0003DMG400000069	Plant cell wall protein SlTFR88
ST4.03ch01	72755700	72756883	PGSC0003DMG400000070	RING-H2 finger protein ATL67
ST4.03ch01	72758705	72760243	PGSC0003DMG400000071	ATRAD3
ST4.03ch01	72762185	72765477	PGSC0003DMG400000072	24 kDa seed maturation protein
ST4.03ch01	72765540	72770315	PGSC0003DMG400000197	Structural maintenance of chromosome 1 protein
ST4.03ch01	72788512	72796326	PGSC0003DMG401000198	Conserved gene of unknown function
ST4.03ch01	72801873	72803006	PGSC0003DMG402000198	Conserved gene of unknown function
ST4.03ch01	72805788	72807273	PGSC0003DMG400000073	Class III chitinase
ST4.03ch01	72808827	72810061	PGSC0003DMG400000074	Class III chitinase
ST4.03ch01	72810610	72813885	PGSC0003DMG400000075	Conserved gene of unknown function
ST4.03ch01	72815931	72820747	PGSC0003DMG401000076	Protein ABIL1
ST4.03ch01	72819731	72820743	PGSC0003DMG402000076	Gene of unknown function
ST4.03ch01	72821619	72827056	PGSC0003DMG400000077	Alpha 1,3-xylosyltransferase
ST4.03ch01	72833577	72842485	PGSC0003DMG400000078	Transferase, transferring glycosyl groups
ST4.03ch01	72843419	72848705	PGSC0003DMG400000079	BCL-2-associated athanogene 6
ST4.03ch01	72848850	72849704	PGSC0003DMG400000199	Gene of unknown function
ST4.03ch01	72853177	72854566	PGSC0003DMG400000080	C2 domain-containing protein
ST4.03ch01	72867862	72871090	PGSC0003DMG400000081	Protein UNUSUAL FLORAL ORGANS
ST4.03ch01	72902379	72904385	PGSC0003DMG400000200	Acyl-CoA thioesterase family protein
ST4.03ch01	72907268	72916380	PGSC0003DMG402000201	Ccr4-not transcription complex
ST4.03ch01	72920826	72923562	PGSC0003DMG401000201	Ccr4-not transcription complex
ST4.03ch01	72952639	72955531	PGSC0003DMG400000082	Conserved gene of unknown function
ST4.03ch01	72969551	72971575	PGSC0003DMG400000202	Orf265_2
ST4.03ch01	72974511	72977924	PGSC0003DMG400042564	Gene of unknown function
ST4.03ch01	72985518	72986969	PGSC0003DMG402000083	Conserved gene of unknown function
ST4.03ch01	72986104	72987694	PGSC0003DMG401000083	Conserved gene of unknown function
ST4.03ch01	72994026	72997480	PGSC0003DMG400000084	Conserved gene of unknown function
ST4.03ch01	73004081	73009002	PGSC0003DMG400000085	BTB/POZ protein
ST4.03ch01	73009980	73011750	PGSC0003DMG400000086	Translation initiation factor eIF-1A
ST4.03ch01	73012682	73015424	PGSC0003DMG400000203	Conserved gene of unknown function
ST4.03ch01	73015925	73019833	PGSC0003DMG400000204	Thylakoid membrane phosphoprotein 14 kDa, chloroplast
ST4.03ch01	73024402	73026053	PGSC0003DMG400000087	Atpob1
ST4.03ch01	73026913	73029829	PGSC0003DMG400000205	Lanatoside 15'-O-acetylesterase
ST4.03ch01	73044558	73051123	PGSC0003DMG400000088	TAF-2
ST4.03ch01	73057644	73064037	PGSC0003DMG400000089	Aldose 1-epimerase
ST4.03ch01	73062738	73069787	PGSC0003DMG400000206	Exosome complex exonuclease RRP41
ST4.03ch01	73073965	73076638	PGSC0003DMG400000264	Gene of unknown function
ST4.03ch01	73079201	73083875	PGSC0003DMG400000090	Ubiquitin carrier protein
ST4.03ch01	73088356	73089618	PGSC0003DMG400000091	AP2/ERF domain-containing transcription factor
ST4.03ch01	73096136	73104706	PGSC0003DMG400000092	Mitochondrial carrier protein
ST4.03ch01	73104868	73105384	PGSC0003DMG400000207	Arabinogalactan peptide 16
ST4.03ch01	73107488	73107928	PGSC0003DMG400000208	Conserved gene of unknown function
ST4.03ch01	73109088	73114866	PGSC0003DMG400000209	Cmp-sialic acid transporter
ST4.03ch01	73115508	73118991	PGSC0003DMG400000093	Serine-threonine protein kinase
ST4.03ch01	73124340	73125006	PGSC0003DMG400000265	Gene of unknown function
ST4.03ch01	73125081	73125843	PGSC0003DMG401000094	Conserved gene of unknown function
ST4.03ch01	73125957	73133402	PGSC0003DMG400000210	Mitochondrial carrier
ST4.03ch01	73169389	73173103	PGSC0003DMG401000095	Jasmonic acid-amino acid-conjugating enzyme
ST4.03ch01	73172041	73173100	PGSC0003DMG402000095	Jasmonic acid-amino acid-conjugating enzyme
ST4.03ch01	73175813	73176211	PGSC0003DMG400000096	Conserved gene of unknown function
ST4.03ch01	73183472	73188987	PGSC0003DMG401000097	Conserved gene of unknown function
ST4.03ch01	73196771	73200269	PGSC0003DMG402000097	Conserved gene of unknown function
ST4.03ch01	73205387	73206954	PGSC0003DMG400035976	Glycosyltransferase
ST4.03ch01	73219902	73222113	PGSC0003DMG400000211	WRKY transcription factor
ST4.03ch01	73235459	73236438	PGSC0003DMG400000212	Triptychon and cpc
ST4.03ch01	73237104	73244176	PGSC0003DMG400000213	Histone H3
ST4.03ch01	73246204	73250389	PGSC0003DMG400000214	Chitinase
ST4.03ch01	73251570	73254296	PGSC0003DMG400000098	Conserved gene of unknown function
ST4.03ch01	73257318	73260546	PGSC0003DMG400000099	Pentatricopeptide repeat-containing protein, mitochondrial
ST4.03ch01	73262565	73265101	PGSC0003DMG400000215	Conserved gene of unknown function
ST4.03ch01	73281977	73291177	PGSC0003DMG401000100	Helicase domain-containing protein
ST4.03ch01	73292968	73293451	PGSC0003DMG402000100	Gene of unknown function
ST4.03ch01	73301289	73305450	PGSC0003DMG400000101	Triacylglycerol lipase
ST4.03ch01	73330966	73338418	PGSC0003DMG401000216	Dead box ATP-dependent RNA helicase
ST4.03ch01	73338974	73346123	PGSC0003DMG402000216	Long-chain acyl-CoA synthetase 4
ST4.03ch01	73350774	73352132	PGSC0003DMG400000103	UDP-glucose:glucosyltransferase
ST4.03ch01	73352603	73353843	PGSC0003DMG400000217	Cyclic nucleotide-gated calmodulin-binding ion channel
ST4.03ch01	73368484	73369041	PGSC0003DMG400000218	Non-specific lipid-transfer protein
ST4.03ch01	73376721	73381023	PGSC0003DMG400000104	Ubiquitin family protein
ST4.03ch01	73381889	73386501	PGSC0003DMG401000105	F-box/LRR-repeat protein
ST4.03ch01	73385559	73386501	PGSC0003DMG402000105	Gene of unknown function
ST4.03ch01	73386648	73389799	PGSC0003DMG400000219	Zinc finger (C3HC4-type RING finger) family protein
ST4.03ch01	73404276	73406478	PGSC0003DMG400000221	RING-H2 finger protein ATL3K
ST4.03ch01	73406988	73408654	PGSC0003DMG400000222	F-box protein
ST4.03ch01	73411632	73412186	PGSC0003DMG400000106	B3 domain-containing protein
ST4.03ch01	73417632	73418186	PGSC0003DMG400000107	B3 domain-containing protein
ST4.03ch01	73433333	73433645	PGSC0003DMG400042756	Gene of unknown function
ST4.03ch01	73454397	73457792	PGSC0003DMG400000108	Eukaryotic translation initiation factor 3 subunit
ST4.03ch01	73458821	73460147	PGSC0003DMG400037616	Dopamine beta-monooxygenase
ST4.03ch01	73466484	73468413	PGSC0003DMG400000225	Conserved gene of unknown function
ST4.03ch01	73470018	73472321	PGSC0003DMG400000110	Wax synthase
ST4.03ch02	24407426	24409769	PGSC0003DMG400002782	Oxygen-evolving enhancer protein 1, chloroplastic
ST4.03ch02	24410569	24412629	PGSC0003DMG400037242	Pentatricopeptide repeat-containing protein
ST4.03ch02	24413562	24417481	PGSC0003DMG400002781	Conserved gene of unknown function
ST4.03ch02	24429946	24430925	PGSC0003DMG400002780	Conserved gene of unknown function
ST4.03ch02	24451026	24451478	PGSC0003DMG400045436	F-box family protein
ST4.03ch02	24507215	24508933	PGSC0003DMG400044365	F-box family protein
ST4.03ch02	24524132	24524853	PGSC0003DMG400022013	STS14 protein
ST4.03ch02	24525986	24529953	PGSC0003DMG400022012	Electron transporter
ST4.03ch02	24546172	24547097	PGSC0003DMG400042527	Gene of unknown function
ST4.03ch02	24575906	24581104	PGSC0003DMG400022011	Homeodomain protein
ST4.03ch02	24616309	24619404	PGSC0003DMG400001186	Pentatricopeptide repeat-containing protein
ST4.03ch02	24620485	24622699	PGSC0003DMG400001185	Serine-threonine protein kinase, plant-type
ST4.03ch02	24641870	24645765	PGSC0003DMG400042873	Gene of unknown function
ST4.03ch02	24654053	24655674	PGSC0003DMG400001183	Glycosyltransferase family GT8 protein
ST4.03ch02	24670741	24677960	PGSC0003DMG400001182	RING zinc finger protein 1
ST4.03ch02	24696172	24698146	PGSC0003DMG400001181	ACI19
ST4.03ch02	24710755	24713053	PGSC0003DMG400001184	Pentatricopeptide repeat-containing protein
ST4.03ch02	24734365	24735140	PGSC0003DMG400001188	DVL protein
ST4.03ch02	24744793	24750751	PGSC0003DMG400001180	Cytochrome b561
ST4.03ch02	24751550	24758595	PGSC0003DMG400001179	Carboxylesterase
ST4.03ch02	24825722	24828991	PGSC0003DMG400026554	Conserved gene of unknown function
ST4.03ch02	24838129	24843431	PGSC0003DMG401026555	Conserved gene of unknown function
ST4.03ch02	24842279	24843431	PGSC0003DMG402026555	Conserved gene of unknown function
ST4.03ch02	24845097	24851501	PGSC0003DMG400026556	Ubiquitin-protein ligase
ST4.03ch02	24853145	24859726	PGSC0003DMG400026557	Conserved gene of unknown function
ST4.03ch02	24881974	24883618	PGSC0003DMG400026558	Zinc finger protein
ST4.03ch02	24884399	24891114	PGSC0003DMG400026559	Conserved gene of unknown function
ST4.03ch02	24899116	24900456	PGSC0003DMG400026560	UDP-glucose:glucosyltransferase
ST4.03ch02	24907881	24913763	PGSC0003DMG400026549	Amino acid transporter
ST4.03ch02	24915574	24918901	PGSC0003DMG400026550	Phytoene dehydrogenase
ST4.03ch02	24919207	24922443	PGSC0003DMG402026561	Protein bem46
ST4.03ch02	24921508	24922442	PGSC0003DMG401026561	Protein bem46
ST4.03ch02	24933983	24936171	PGSC0003DMG400026562	Zinc finger protein
ST4.03ch02	24949315	24949686	PGSC0003DMG400042222	DNA binding protein
ST4.03ch02	24952023	24959857	PGSC0003DMG400026563	MADS-box transcription factor FBP29
ST4.03ch02	24968977	24972151	PGSC0003DMG400026564	UDP-glucose:protein transglucosylase SlUPTG1
ST4.03ch02	24977514	24981300	PGSC0003DMG400037578	Cytochrome P450 85A3
ST4.03ch02	25001720	25005439	PGSC0003DMG400026565	Protein COBRA
ST4.03ch02	25020908	25021558	PGSC0003DMG400026566	Gene of unknown function
ST4.03ch02	25025488	25026328	PGSC0003DMG400026567	Conserved gene of unknown function
ST4.03ch02	25028328	25030025	PGSC0003DMG400037406	Cop9 complex subunit 7a
ST4.03ch02	25047987	25054466	PGSC0003DMG400026552	Conserved gene of unknown function
ST4.03ch02	25059386	25062112	PGSC0003DMG400026568	Transcription factor
ST4.03ch02	25068355	25072758	PGSC0003DMG400026569	Conserved gene of unknown function
ST4.03ch02	25168907	25170514	PGSC0003DMG400014084	Ninja-family protein AFP3
ST4.03ch02	25185566	25186519	PGSC0003DMG400014083	Ninja-family protein AFP2
ST4.03ch02	25251637	25252262	PGSC0003DMG400039185	Ninja-family protein Os07g0602900
ST4.03ch02	25266797	25267294	PGSC0003DMG400038235	Conserved gene of unknown function
ST4.03ch02	25268433	25269184	PGSC0003DMG400025157	Gene of unknown function
ST4.03ch02	25294273	25298142	PGSC0003DMG400025156	Organic anion transporter
ST4.03ch02	25298675	25300572	PGSC0003DMG400025155	Conserved gene of unknown function
ST4.03ch02	25302984	25306536	PGSC0003DMG400025154	RNA-binding glycine-rich protein
ST4.03ch02	25304888	25313841	PGSC0003DMG400025145	Protein RIK
ST4.03ch02	25338148	25340599	PGSC0003DMG400025152	UDP-glucuronosyltransferase
ST4.03ch02	25351803	25352365	PGSC0003DMG400025144	Conserved gene of unknown function
ST4.03ch02	25362155	25365257	PGSC0003DMG400034570	Gene of unknown function
ST4.03ch02	25368575	25369222	PGSC0003DMG400044289	Conserved gene of unknown function
ST4.03ch02	25369547	25370023	PGSC0003DMG400039284	Conserved gene of unknown function
ST4.03ch02	25381361	25384484	PGSC0003DMG400025143	Conserved gene of unknown function
ST4.03ch02	25387468	25389338	PGSC0003DMG400025142	Pc21g16870 protein
ST4.03ch02	25411538	25412823	PGSC0003DMG400025151	WIN1
ST4.03ch02	25440123	25445704	PGSC0003DMG402025150	Conserved gene of unknown function
ST4.03ch02	25446227	25448197	PGSC0003DMG401025150	Conserved gene of unknown function
ST4.03ch02	25451506	25457946	PGSC0003DMG400025139	Glycosyltransferase QUASIMODO1
ST4.03ch03	42240735	42241566	PGSC0003DMG401014313	Gene of unknown function
ST4.03ch03	42252018	42259999	PGSC0003DMG400014269	SEU1 protein
ST4.03ch03	42263976	42268076	PGSC0003DMG400014314	F-box family protein
ST4.03ch03	42273354	42277124	PGSC0003DMG400014315	F-box family protein
ST4.03ch03	42287751	42295171	PGSC0003DMG400014316	Zinc finger, C3HC4 type family protein
ST4.03ch03	42320598	42324396	PGSC0003DMG400014270	(S)-N-methylcoclaurine 3'-hydroxylase isozyme
ST4.03ch03	42335109	42336809	PGSC0003DMG400014271	(S)-N-methylcoclaurine 3'-hydroxylase isozyme
ST4.03ch03	42351046	42356188	PGSC0003DMG400014272	(S)-N-methylcoclaurine 3'-hydroxylase isozyme
ST4.03ch03	42395385	42396968	PGSC0003DMG400014273	Cytochrome P450
ST4.03ch03	42397983	42399944	PGSC0003DMG400014274	(S)-N-methylcoclaurine 3'-hydroxylase isozyme
ST4.03ch03	42416176	42419270	PGSC0003DMG400014275	ATP binding protein
ST4.03ch03	42428136	42431606	PGSC0003DMG400014276	Calmodulin binding protein
ST4.03ch03	42435759	42441771	PGSC0003DMG400014277	Hydrolase
ST4.03ch03	42441997	42442745	PGSC0003DMG400014320	Nonspecific lipid-transfer protein
ST4.03ch03	42442881	42445704	PGSC0003DMG400014321	KOM
ST4.03ch03	42464543	42469363	PGSC0003DMG400014279	Homeobox protein
ST4.03ch03	42478933	42486295	PGSC0003DMG400014280	Ankyrin repeat-containing protein
ST4.03ch03	42491175	42492430	PGSC0003DMG400014322	CEN 1
ST4.03ch03	42514986	42518804	PGSC0003DMG400014281	Leucine-rich repeat receptor protein kinase exs
ST4.03ch03	42522455	42523837	PGSC0003DMG400014282	Conserved gene of unknown function
ST4.03ch04	61446175	61447614	PGSC0003DMG400025090	Gene of unknown function
ST4.03ch04	61448679	61449566	PGSC0003DMG400025056	Conserved gene of unknown function
ST4.03ch04	61452173	61452719	PGSC0003DMG400025075	Conserved gene of unknown function
ST4.03ch04	61452932	61456159	PGSC0003DMG400025055	Hypoxanthine-guanine phosphoribosyltransferase
ST4.03ch04	61467750	61469288	PGSC0003DMG400025054	Hexose transporter 2
ST4.03ch04	61474172	61476805	PGSC0003DMG400025074	Polyadenylate-binding protein
ST4.03ch04	61479081	61481339	PGSC0003DMG400025053	Conserved gene of unknown function
ST4.03ch04	61484812	61486350	PGSC0003DMG400025073	Sugar transporter
ST4.03ch04	61490312	61494715	PGSC0003DMG400025052	ATP synthase 24 kDa subunit, mitochondrial
ST4.03ch04	61530036	61530581	PGSC0003DMG400031147	NAC transcription factor
ST4.03ch04	61533602	61534291	PGSC0003DMG400035454	Zinc finger CCCH domain-containing protein 42
ST4.03ch04	61534555	61535316	PGSC0003DMG400031146	NAC transcription factor
ST4.03ch04	61538430	61546726	PGSC0003DMG400031145	Conserved gene of unknown function
ST4.03ch04	61568524	61576469	PGSC0003DMG400031141	Nt-rab7c protein
ST4.03ch04	61579493	61582536	PGSC0003DMG400031140	WRKY transcription factor
ST4.03ch04	61597052	61600775	PGSC0003DMG400031139	Conserved gene of unknown function
ST4.03ch04	61604525	61606660	PGSC0003DMG400031138	MA3 domain-containing protein
ST4.03ch04	61618773	61628341	PGSC0003DMG400031154	Pseudouridine synthase
ST4.03ch04	61642825	61647108	PGSC0003DMG400031153	Pentatricopeptide repeat-containing protein
ST4.03ch04	61647473	61650205	PGSC0003DMG400031137	Ripening regulated protein DDTFR8
ST4.03ch04	61651963	61653994	PGSC0003DMG400031152	Pentatricopeptide repeat-containing protein
ST4.03ch04	61654202	61662237	PGSC0003DMG400031136	Sur2 hydroxylase/desaturase
ST4.03ch04	61666507	61670554	PGSC0003DMG400031151	Protein FRIGIDA
ST4.03ch04	61670616	61672457	PGSC0003DMG400031135	Conserved gene of unknown function
ST4.03ch04	61677628	61680091	PGSC0003DMG400031150	Protein FRIGIDA
ST4.03ch04	61686433	61691678	PGSC0003DMG400031149	Nam 7
ST4.03ch05	43406336	43407121	PGSC0003DMG400038525	Integrase core domain containing protein
ST4.03ch05	43411054	43411578	PGSC0003DMG400039358	Type I MADS box transcription factor
ST4.03ch05	43419172	43421058	PGSC0003DMG400041221	Type I MADS box transcription factor
ST4.03ch05	43429023	43429763	PGSC0003DMG400036490	Mads box protein
ST4.03ch05	43446588	43447571	PGSC0003DMG400038225	Mads box protein
ST4.03ch05	43453502	43454296	PGSC0003DMG400046603	Gag-pol polyprotein
ST4.03ch05	43467263	43467784	PGSC0003DMG400043684	Gene of unknown function
ST4.03ch05	43709782	43714307	PGSC0003DMG400021635	Conserved gene of unknown function
ST4.03ch05	43715384	43719542	PGSC0003DMG400021636	Phosphomannomutase
ST4.03ch05	43747326	43756944	PGSC0003DMG400021637	Threonine aspartase
ST4.03ch05	43760781	43761359	PGSC0003DMG400034667	Conserved gene of unknown function
ST4.03ch05	43764013	43764591	PGSC0003DMG400021638	Conserved gene of unknown function
ST4.03ch05	43765819	43767030	PGSC0003DMG400021652	KDEL motif-containing protein 1
ST4.03ch05	43791908	43799479	PGSC0003DMG400021653	RNA binding / adenosine deaminase
ST4.03ch05	43806985	43808176	PGSC0003DMG400021639	Remorin
ST4.03ch05	43808357	43811048	PGSC0003DMG400021654	R2r3-myb transcription factor
ST4.03ch05	43865992	43867924	PGSC0003DMG400021640	Gene of unknown function
ST4.03ch05	43886548	43888491	PGSC0003DMG400021641	Galactose oxidase
ST4.03ch06	95055	96285	PGSC0003DMG400041021	Histone h1/h5
ST4.03ch06	100326	106781	PGSC0003DMG400007289	Importin subunit alpha
ST4.03ch06	108581	118710	PGSC0003DMG400007304	MYB12
ST4.03ch06	139419	145457	PGSC0003DMG400007303	Conserved gene of unknown function
ST4.03ch06	163077	166388	PGSC0003DMG400007302	Heat shock protein binding protein
ST4.03ch06	166490	170865	PGSC0003DMG400007288	NtSar1 protein
ST4.03ch06	193479	194628	PGSC0003DMG400007301	TBZ17
ST4.03ch06	195064	195709	PGSC0003DMG400007286	CP12
ST4.03ch06	196428	198330	PGSC0003DMG400007300	Pentatricopeptide repeat-containing protein, mitochondrial
ST4.03ch06	200310	202151	PGSC0003DMG400007285	DELLA protein RGL2
ST4.03ch06	203014	203874	PGSC0003DMG400007284	Conserved gene of unknown function
ST4.03ch06	205716	208922	PGSC0003DMG400007283	Conserved gene of unknown function
ST4.03ch06	214269	217706	PGSC0003DMG400007299	ATP binding protein
ST4.03ch06	219300	222296	PGSC0003DMG400007307	ATP binding protein
ST4.03ch06	257068	261294	PGSC0003DMG402007298	Pentatricopeptide repeat-containing protein
ST4.03ch06	3217558	3223575	PGSC0003DMG400004161	Conserved gene of unknown function
ST4.03ch06	3231923	3234378	PGSC0003DMG400004169	Gene of unknown function
ST4.03ch06	3238431	3242949	PGSC0003DMG400004168	Internal rotenone-insensitive NADH dehydrogenase
ST4.03ch06	3244179	3250642	PGSC0003DMG400004167	GTP binding protein
ST4.03ch06	3320567	3321854	PGSC0003DMG400038711	Gene of unknown function
ST4.03ch06	3325449	3326645	PGSC0003DMG400037811	RNase H family protein
ST4.03ch06	3328039	3337090	PGSC0003DMG400004159	ATP binding protein
ST4.03ch06	3353777	3362834	PGSC0003DMG400004158	Ca2+ antiporter/cation exchanger
ST4.03ch06	3395846	3396364	PGSC0003DMG400004157	Merozoite surface protein 3
ST4.03ch06	3413426	3414229	PGSC0003DMG400004155	Protein yippee
ST4.03ch06	3420211	3422115	PGSC0003DMG400043780	Gene of unknown function
ST4.03ch06	3432119	3441016	PGSC0003DMG400004153	Anthranilate synthase alpha subunit
ST4.03ch06	3451772	3452389	PGSC0003DMG400004165	Thylakoid soluble phosphoprotein
ST4.03ch06	3458641	3459983	PGSC0003DMG400004152	Conserved gene of unknown function
ST4.03ch06	3467753	3473685	PGSC0003DMG400004151	Thiamine biosynthesis protein ThiC variant L1
ST4.03ch06	3504938	3508100	PGSC0003DMG400004164	Serine-threonine protein kinase, plant-type
ST4.03ch07	50850632	50851723	PGSC0003DMG400017336	Strictosidine synthase
ST4.03ch07	50884848	50891511	PGSC0003DMG400017290	Conserved gene of unknown function
ST4.03ch07	50902907	50912801	PGSC0003DMG400017291	LRR receptor-like serine/threonine-protein kinase
ST4.03ch07	50913022	50915136	PGSC0003DMG400017337	Serine/threonine-protein kinase bri1
ST4.03ch07	50919074	50924214	PGSC0003DMG400017292	Protein pof4
ST4.03ch07	50924880	50932481	PGSC0003DMG400017338	Citrate synthase
ST4.03ch07	50950085	50961340	PGSC0003DMG400017340	Serine/threonine-protein phosphatase 5
ST4.03ch07	50966206	50974560	PGSC0003DMG400017293	Integrin-linked protein kinase
ST4.03ch07	50973565	50974275	PGSC0003DMG400041236	Conserved gene of unknown function
ST4.03ch07	50975360	50978201	PGSC0003DMG400017364	KLTH0D16148p
ST4.03ch07	50994483	51002546	PGSC0003DMG400017294	Conserved gene of unknown function
ST4.03ch08	39580917	39585020	PGSC0003DMG400009602	Hydrolase, hydrolyzing O-glycosyl compounds
ST4.03ch08	39591509	39594488	PGSC0003DMG402009603	Choline/ethanolamine kinase
ST4.03ch08	39610080	39613774	PGSC0003DMG401009603	Choline kinase
ST4.03ch08	39625929	39626324	PGSC0003DMG400035777	Gene of unknown function
ST4.03ch08	39632335	39634775	PGSC0003DMG400038861	Gene of unknown function
ST4.03ch08	39637347	39638063	PGSC0003DMG400038186	Gene of unknown function
ST4.03ch08	39665427	39666854	PGSC0003DMG400009600	F-box and wd40 domain protein
ST4.03ch08	39670435	39672456	PGSC0003DMG400009604	Aquaglyceroporin (Tonoplast intrinsic protein (Tipa))
ST4.03ch08	39683083	39689909	PGSC0003DMG400009601	Lactoylglutathione lyase
ST4.03ch08	39687638	39690854	PGSC0003DMG400009605	Ice binding protein
ST4.03ch08	39693434	39702730	PGSC0003DMG400009606	Casein kinase 1 4
ST4.03ch08	39839269	39840116	PGSC0003DMG400029094	Gene of unknown function
ST4.03ch08	39852984	39853785	PGSC0003DMG400029093	Gene of unknown function
ST4.03ch08	39856383	39865533	PGSC0003DMG400029085	Mta/sah nucleosidase
ST4.03ch08	39883271	39886624	PGSC0003DMG400029084	LATD/NIP
ST4.03ch08	39917377	39919310	PGSC0003DMG400029091	1-deoxyxylulose-5-phosphate synthase
ST4.03ch08	39947858	39954163	PGSC0003DMG400029090	Anion exchanger family protein
ST4.03ch08	39964650	39972290	PGSC0003DMG400029089	Conserved gene of unknown function
ST4.03ch08	39973099	39979045	PGSC0003DMG400029083	Potassium channel NKT1
